# Supplementary material for: Exploring Differences in Dietary Diversity and Micronutrient Adequacy between Costa Rican and Mexican Adolescents
Source: Children (Basel). 2024 Jan 3;11(1):64. doi: 10.3390/children11010064 (PMC10814227; doi:10.3390/children11010064)
Supplement: Supplementary file 1 [file children-11-00064-s001.zip]

Archive with 1 entries (1 files):
- children-2759084-supplementary.pdf
